# Supplementary material for: Rapid and Accurate Diagnosis of Dermatophyte Infections Using the DendrisCHIP® Technology
Source: Diagnostics (Basel). 2023 Nov 11;13(22):3430. doi: 10.3390/diagnostics13223430 (PMC10670032; doi:10.3390/diagnostics13223430)
Supplement: Supplementary file 1 [file diagnostics-13-03430-s001.zip]

Archive with 1 entries (1 files):
- diagnostics-2697121-supplementary.pdf
